# Supplementary material for: Association Between Unaided Speech Perception in Noise and Hearing Aid Use Mediated by Perceived Benefit
Source: Audiol Res. 2025 May 1;15(3):50. doi: 10.3390/audiolres15030050 (PMC12101150; doi:10.3390/audiolres15030050)
Supplement: Supplementary file 1 [file audiolres-15-00050-s001.zip]

Archive with 1 entries (1 files):
- audiolres-3570990-supplementary.pdf
